# Supplementary material for: A modified self‐controlled case series method for event‐dependent exposures and high event‐related mortality, with application to COVID‐19 vaccine safety
Source: Stat Med. 2022 Jan 28;41(10):1735–50. doi: 10.1002/sim.9325 (PMC9303905; doi:10.1002/sim.9325)
Supplement: Supplementary file 2 — Supporting Information [file SIM-41-1735-s003.csv]

1	57	85	65	NA
2	45	62	85	86
3	49	NA	78	NA
4	30	58	56	NA
5	42	66	73	NA
6	97	NA	23	NA
7	56	NA	17	NA
8	57	81	94	NA
9	31	50	40	NA
10	89	NA	69	NA
11	84	NA	1	NA
12	86	NA	54	NA
13	50	65	55	NA
14	88	NA	56	NA
15	38	NA	31	NA
16	61	88	1	NA
17	86	NA	54	NA
18	64	89	35	NA
19	70	NA	85	91
20	45	72	88	NA
21	95	NA	34	NA
22	87	NA	58	NA
23	85	NA	13	NA
24	49	NA	79	NA
25	75	NA	22	NA
26	47	NA	60	66
27	75	NA	94	NA
28	21	43	84	88
29	29	49	1	NA
30	37	66	73	NA
31	100	NA	21	NA
32	40	NA	57	57
33	87	NA	44	NA
34	43	68	55	79
35	51	71	64	76
36	37	52	17	NA
37	86	NA	13	NA
38	100	NA	37	NA
39	39	61	82	NA
40	49	NA	74	NA
41	63	NA	73	NA
42	35	54	85	NA
43	77	NA	21	NA
44	47	77	62	NA
45	89	NA	92	NA
46	29	60	40	NA
47	31	55	35	NA
48	99	NA	35	NA
49	84	NA	60	NA
50	80	NA	29	NA
51	27	45	49	NA
52	47	NA	52	52
53	80	99	12	NA
54	35	59	30	NA
55	82	NA	36	NA
56	100	NA	54	NA
57	53	NA	22	59
58	66	89	12	NA
59	83	NA	13	NA
60	81	NA	52	NA
61	52	75	68	NA
62	38	63	89	92
63	78	NA	47	NA
64	76	NA	35	NA
65	100	NA	34	NA
66	100	NA	57	NA
67	48	67	75	NA
68	64	93	24	NA
69	40	NA	51	51
70	100	NA	74	NA
71	31	56	75	78
72	45	73	51	NA
73	57	NA	15	61
74	22	50	44	NA
75	79	NA	41	NA
76	92	NA	26	NA
77	83	NA	39	NA
78	64	89	95	NA
79	82	NA	40	NA
80	36	54	85	85
81	100	NA	52	NA
82	63	87	23	NA
83	30	57	50	62
84	78	NA	65	NA
85	72	NA	91	NA
86	46	71	15	NA
87	47	71	55	NA
88	100	NA	38	NA
89	47	79	1	NA
90	41	NA	54	54
91	92	NA	34	NA
92	40	67	4	NA
93	73	100	36	NA
94	43	NA	62	63
95	52	NA	76	NA
96	23	52	1	NA
97	92	NA	1	NA
98	51	72	70	NA
99	37	59	70	76
100	55	86	24	NA
101	49	95	62	NA
102	52	82	36	NA
103	50	73	70	NA
104	99	NA	45	NA
105	80	NA	46	NA
106	100	NA	44	NA
107	55	82	61	NA
108	35	55	75	78
109	30	NA	58	NA
110	32	65	61	NA
111	63	89	90	NA
112	97	NA	22	NA
113	71	NA	35	NA
114	54	80	93	NA
115	42	65	52	NA
116	92	NA	74	NA
117	85	NA	1	NA
118	96	NA	61	NA
119	57	75	61	NA
120	84	NA	47	NA
121	30	NA	24	NA
122	63	81	1	NA
123	74	NA	40	NA
124	51	82	28	NA
125	72	NA	88	93
126	43	69	87	NA
127	97	NA	37	NA
128	86	NA	56	NA
129	69	NA	1	NA
130	53	NA	84	NA
131	70	NA	12	NA
132	24	NA	35	43
133	62	NA	80	NA
134	24	47	87	91
135	45	62	9	NA
136	34	54	67	NA
137	100	NA	26	NA
138	36	NA	49	51
139	81	100	43	NA
140	59	86	70	95
141	51	70	62	76
142	35	59	20	NA
143	83	NA	12	NA
144	84	NA	18	NA
145	47	74	97	NA
146	42	NA	63	NA
147	52	NA	66	NA
148	40	63	89	NA
149	95	NA	31	NA
150	42	69	55	NA
151	84	NA	82	NA
152	34	57	41	NA
153	30	59	37	NA
154	98	NA	39	NA
155	91	NA	64	NA
156	86	NA	35	NA
157	23	48	50	NA
158	51	NA	57	57
159	82	100	12	NA
160	23	45	19	NA
161	100	NA	48	NA
162	97	NA	46	NA
163	49	NA	25	56
164	65	84	11	NA
165	94	NA	23	NA
166	90	NA	61	NA
167	56	80	68	NA
168	39	61	90	93
169	85	NA	53	NA
170	70	NA	33	NA
171	98	NA	34	NA
172	83	NA	31	NA
173	47	67	77	NA
174	53	80	10	NA
175	40	NA	55	55
176	98	NA	66	NA
177	50	69	94	94
178	61	89	66	NA
179	56	NA	6	57
180	46	71	62	NA
181	87	NA	44	NA
182	79	NA	16	NA
183	97	NA	49	NA
184	65	84	99	NA
185	81	NA	39	NA
186	40	60	91	91
187	93	NA	44	NA
188	71	100	30	NA
189	30	48	43	56
190	78	NA	65	NA
191	69	NA	87	NA
192	34	58	6	NA
193	45	70	48	NA
194	88	NA	17	NA
195	64	93	16	NA
196	51	NA	60	60
197	73	NA	12	NA
198	46	77	11	NA
199	76	100	46	NA
200	45	NA	63	63
201	58	NA	81	NA
202	22	48	1	NA
203	100	NA	13	NA
204	37	61	60	NA
205	38	54	65	75
206	50	81	20	NA
207	39	86	48	NA
208	51	82	33	NA
209	52	73	64	NA
210	100	NA	54	NA
211	67	NA	28	NA
212	95	NA	37	NA
213	38	NA	99	100
214	85	NA	87	89
215	32	59	68	72
216	54	69	7	NA
217	98	NA	96	NA
218	94	NA	99	100
219	92	NA	16	NA
220	54	NA	74	82
221	95	NA	74	NA
222	50	77	14	NA
223	38	64	15	NA
224	46	NA	50	NA
225	41	NA	49	54
226	53	NA	60	60
227	45	66	19	NA
228	90	NA	25	NA
229	35	56	17	NA
230	29	54	64	71
231	19	37	56	NA
232	73	NA	25	NA
233	99	NA	100	NA
234	30	55	78	78
235	100	NA	97	NA
236	53	NA	58	59
237	57	77	34	NA
238	48	72	48	NA
239	51	66	82	NA
240	81	NA	52	NA
241	47	64	51	NA
242	46	70	85	NA
243	47	77	42	NA
244	26	48	46	NA
245	94	NA	54	NA
246	38	60	17	NA
247	66	91	31	NA
248	50	68	10	NA
249	43	NA	54	60
250	60	89	70	NA
251	72	95	7	NA
252	52	81	8	NA
253	90	NA	16	NA
254	39	62	24	NA
255	50	NA	66	NA
256	76	NA	45	NA
257	41	70	7	NA
258	53	85	84	NA
259	44	NA	45	48
260	48	NA	55	59
261	36	52	82	NA
262	95	NA	32	NA
263	58	87	56	NA
264	78	97	38	NA
265	52	72	54	NA
266	33	60	96	NA
267	84	NA	15	NA
268	42	68	1	NA
269	31	NA	33	NA
270	87	NA	87	90
271	33	65	1	NA
272	43	64	43	81
273	53	80	68	NA
274	85	NA	90	NA
275	76	93	49	NA
276	79	NA	39	NA
277	60	83	29	NA
278	100	NA	42	NA
279	71	NA	89	NA
280	53	82	88	96
281	77	NA	37	NA
282	100	NA	38	NA
283	35	64	73	78
284	96	NA	20	NA
285	98	NA	47	NA
286	89	NA	49	NA
287	97	NA	15	NA
288	86	NA	61	NA
289	37	64	90	93
290	70	97	98	NA
291	91	NA	4	NA
292	47	72	92	NA
293	100	NA	58	NA
294	28	48	65	NA
295	98	NA	24	NA
296	47	69	43	NA
297	94	NA	65	NA
298	54	86	76	NA
299	33	85	39	NA
300	48	73	8	NA
301	87	NA	52	NA
302	61	NA	4	NA
303	42	66	95	NA
304	47	76	62	NA
305	43	65	73	NA
306	53	73	97	100
307	49	NA	54	58
308	45	69	20	NA
309	95	NA	40	NA
310	53	74	8	NA
311	71	92	62	NA
312	40	NA	28	90
313	29	64	47	NA
314	69	NA	16	NA
315	64	89	56	NA
316	76	NA	48	NA
317	61	NA	73	87
318	43	71	45	NA
319	92	NA	43	NA
320	56	84	6	NA
321	94	NA	72	NA
322	74	92	80	NA
323	98	NA	100	NA
324	53	73	29	NA
325	60	84	94	99
326	49	72	61	NA
327	73	NA	76	80
328	41	60	75	NA
329	45	71	83	85
330	90	NA	59	NA
331	100	NA	67	NA
332	47	78	96	NA
333	88	NA	65	93
334	76	NA	38	NA
335	88	NA	88	NA
336	60	NA	61	85
337	27	46	63	68
338	35	NA	72	NA
339	71	90	17	NA
340	76	NA	87	88
341	58	NA	74	83
342	82	NA	16	NA
343	100	NA	28	NA
344	82	NA	40	NA
345	90	NA	51	NA
346	58	77	100	NA
347	27	52	4	NA
348	46	64	70	70
349	23	NA	28	28
350	46	NA	47	70
351	63	NA	76	NA
352	52	73	14	NA
353	92	NA	31	NA
354	45	NA	67	NA
355	29	NA	52	NA
356	40	NA	49	53
357	39	65	12	NA
358	86	NA	74	NA
359	91	NA	13	NA
360	36	NA	42	71
361	20	52	79	NA
362	32	NA	54	61
363	45	64	1	NA
364	95	NA	56	NA
365	69	NA	55	NA
366	70	93	41	NA
367	60	89	92	NA
368	40	66	12	NA
369	59	NA	12	NA
370	88	NA	39	NA
371	48	71	94	96
372	54	77	80	NA
373	68	NA	51	NA
374	25	69	25	NA
375	86	NA	60	NA
376	48	NA	63	NA
377	87	NA	57	NA
378	45	69	59	NA
379	47	75	60	NA
380	45	67	74	80
381	95	NA	46	NA
382	29	52	53	NA
383	73	90	43	NA
384	37	NA	53	70
385	21	47	41	NA
386	100	NA	41	NA
387	85	100	49	NA
388	22	47	56	56
389	41	58	16	NA
390	34	63	77	NA
391	76	NA	56	NA
392	39	NA	46	46
393	39	63	44	NA
394	53	NA	73	100
395	53	79	61	NA
396	86	NA	15	NA
397	40	63	27	NA
398	26	NA	33	33
399	43	NA	81	NA
400	49	73	73	75
401	76	NA	11	NA
402	62	90	53	NA
403	79	NA	96	100
404	81	NA	36	NA
405	38	68	25	NA
406	36	62	52	NA
407	30	NA	32	34
408	71	NA	97	NA
409	81	100	61	NA
410	58	NA	76	NA
411	40	69	75	NA
412	54	93	65	NA
413	29	54	27	NA
414	100	NA	20	NA
415	38	59	33	NA
416	93	NA	100	NA
417	60	83	21	NA
418	82	NA	1	NA
419	55	88	10	NA
420	82	NA	90	NA
421	87	NA	27	NA
422	90	NA	19	NA
423	63	NA	66	80
424	39	NA	59	61
425	36	57	63	85
426	62	82	19	NA
427	47	NA	51	NA
428	86	NA	54	NA
429	47	70	8	NA
430	48	68	81	NA
431	41	68	45	NA
432	25	47	77	NA
433	39	NA	59	73
434	95	NA	51	NA
435	90	NA	89	NA
436	91	NA	22	NA
437	48	NA	56	57
438	39	68	71	NA
439	31	NA	41	41
440	75	NA	92	NA
441	82	NA	12	NA
442	34	58	91	NA
443	56	NA	19	54
444	55	78	87	NA
445	35	60	41	NA
446	30	54	7	NA
447	55	78	27	NA
448	42	68	70	NA
449	56	74	22	NA
450	64	87	32	NA
451	53	NA	64	67
452	34	63	75	NA
453	97	NA	89	NA
454	54	NA	58	NA
455	30	53	2	NA
456	72	93	4	NA
457	44	NA	33	NA
458	51	NA	70	73
459	88	NA	29	NA
460	79	NA	47	NA
461	56	91	13	NA
462	99	NA	14	NA
463	47	68	11	NA
464	74	NA	15	NA
465	39	71	1	NA
466	58	81	83	90
467	54	75	56	NA
468	86	NA	14	NA
469	72	93	75	NA
470	70	NA	9	NA
471	98	NA	76	NA
472	34	NA	57	64
473	85	NA	32	NA
474	70	NA	38	NA
475	95	NA	71	NA
476	79	NA	49	NA
477	41	67	57	NA
478	59	NA	68	NA
479	81	NA	57	NA
480	23	NA	47	51
481	70	NA	23	NA
482	100	NA	70	NA
483	48	71	76	NA
484	30	54	54	54
485	88	NA	41	NA
486	44	NA	50	NA
487	32	60	22	NA
488	88	NA	47	NA
489	91	NA	40	NA
490	85	NA	95	NA
491	100	NA	26	NA
492	32	52	91	NA
493	29	56	11	NA
494	55	NA	68	NA
495	29	NA	55	69
496	59	82	15	NA
497	98	NA	21	NA
498	35	62	21	NA
499	60	88	33	NA
500	82	NA	30	NA
501	76	NA	93	NA
502	49	77	3	NA
503	51	NA	58	61
504	86	NA	12	NA
505	70	NA	86	89
506	39	NA	41	41
507	38	58	85	86
508	16	39	87	NA
509	89	NA	65	NA
510	70	NA	7	NA
511	68	84	81	NA
512	74	NA	92	95
513	28	49	9	NA
514	91	NA	42	NA
515	42	63	10	NA
516	32	62	89	NA
517	75	100	18	NA
518	46	63	3	84
519	82	NA	38	NA
520	82	NA	3	NA
521	20	43	77	NA
522	45	66	12	NA
523	47	74	60	NA
524	93	NA	100	NA
525	96	NA	50	NA
526	52	87	68	NA
527	71	NA	20	NA
528	72	NA	20	NA
529	99	NA	24	NA
530	38	NA	57	NA
531	44	NA	36	NA
532	60	77	1	NA
533	97	NA	25	NA
534	70	94	29	NA
535	84	NA	87	NA
536	45	NA	72	79
537	74	NA	22	NA
538	69	NA	84	NA
539	23	40	15	NA
540	61	NA	74	NA
541	72	NA	41	NA
542	56	80	3	NA
543	54	86	7	NA
544	33	NA	1	NA
545	89	NA	7	NA
546	62	85	20	NA
547	45	68	23	NA
548	51	NA	76	NA
549	96	NA	44	NA
550	64	88	39	NA
551	77	NA	39	NA
552	64	NA	68	NA
553	92	NA	33	NA
554	69	NA	91	91
555	70	NA	17	NA
556	54	83	84	88
557	100	NA	100	NA
558	58	NA	28	69
559	35	NA	54	54
560	31	58	65	NA
561	93	NA	42	NA
562	32	53	6	NA
563	88	NA	40	NA
564	60	NA	61	NA
565	69	97	52	NA
566	72	92	83	NA
567	60	78	20	NA
568	80	NA	38	100
569	59	85	9	NA
570	54	80	26	NA
571	100	NA	38	NA
572	80	NA	1	NA
573	63	NA	69	83
574	80	NA	92	NA
575	65	NA	1	NA
576	45	84	29	NA
577	80	NA	23	NA
578	52	NA	68	NA
579	48	63	78	82
580	37	65	89	NA
581	53	NA	36	NA
582	100	NA	52	NA
583	100	NA	7	NA
584	39	NA	47	64
585	48	72	98	NA
586	77	NA	1	NA
587	42	NA	66	NA
588	100	NA	13	NA
589	60	86	39	NA
590	53	79	8	NA
591	100	NA	60	NA
592	61	NA	86	NA
593	82	NA	25	NA
594	100	NA	37	NA
595	49	76	85	100
596	92	NA	93	NA
597	82	NA	47	NA
598	47	76	69	NA
599	64	NA	67	78
600	34	NA	42	44
601	100	NA	61	NA
602	42	NA	52	83
603	65	89	67	NA
604	85	NA	93	NA
605	60	NA	75	80
606	98	NA	39	NA
607	46	73	21	NA
608	100	NA	55	NA
609	79	NA	37	NA
610	43	NA	57	64
611	100	NA	29	NA
612	46	76	20	NA
613	35	53	41	NA
614	19	41	75	86
615	37	NA	62	70
616	45	69	77	NA
617	57	NA	63	85
618	79	100	36	NA
619	41	NA	56	NA
620	46	63	43	NA
621	70	NA	94	NA
622	69	95	33	NA
623	41	73	93	NA
624	38	56	68	70
625	58	83	34	NA
626	73	NA	40	NA
627	45	NA	64	NA
628	41	NA	66	NA
629	44	62	31	NA
630	73	NA	1	NA
631	92	NA	60	NA
632	68	NA	24	NA
633	74	NA	82	86
634	94	NA	50	NA
635	78	98	6	NA
636	70	NA	59	NA
637	63	NA	67	NA
638	46	NA	54	54
639	75	NA	18	NA
640	62	82	33	NA
641	33	56	70	79
642	27	72	41	NA
643	88	NA	46	NA
644	58	91	40	NA
645	85	NA	61	NA
646	37	NA	37	37
647	42	77	65	NA
648	83	NA	48	NA
649	77	NA	62	NA
650	72	NA	96	99
651	23	44	45	73
652	73	97	12	NA
653	57	83	2	NA
654	91	NA	55	NA
655	82	NA	14	NA
656	36	NA	44	58
657	28	54	7	NA
658	39	NA	61	NA
659	80	NA	31	NA
660	56	NA	69	72
661	43	NA	16	NA
662	36	58	26	NA
663	69	91	16	NA
664	87	NA	47	NA
665	35	67	27	NA
666	31	54	29	NA
667	79	NA	90	NA
668	48	72	23	NA
669	39	58	11	NA
670	38	64	49	NA
671	44	NA	47	NA
672	27	54	55	61
673	52	100	65	NA
674	50	81	57	NA
675	74	95	37	NA
676	92	NA	100	NA
677	21	45	28	NA
678	52	79	16	NA
679	82	NA	54	NA
680	58	98	23	NA
681	32	NA	46	83
682	78	NA	45	NA
683	88	NA	13	NA
684	45	65	79	NA
685	97	NA	36	NA
686	93	NA	65	NA
687	50	80	84	84
688	55	81	89	89
689	100	NA	68	NA
690	75	NA	21	NA
691	50	69	73	NA
692	62	NA	69	NA
693	45	NA	62	67
694	43	66	63	73
695	83	NA	33	NA
696	41	72	25	NA
697	49	72	59	NA
698	100	NA	11	NA
699	61	84	8	NA
700	95	NA	55	NA
701	51	76	31	NA
702	88	NA	38	NA
703	42	NA	55	58
704	85	NA	13	NA
705	54	NA	71	75
706	50	NA	33	NA
707	95	NA	13	NA
708	81	100	58	NA
709	46	78	5	NA
710	40	63	72	76
711	75	NA	1	NA
712	66	NA	13	NA
713	32	58	92	NA
714	56	74	83	NA
715	61	NA	63	NA
716	83	NA	9	NA
717	68	98	39	NA
718	56	87	11	NA
719	52	70	94	NA
720	41	74	58	NA
721	88	NA	36	NA
722	37	59	42	NA
723	78	NA	95	97
724	29	48	1	NA
725	33	NA	44	45
726	46	NA	60	NA
727	30	NA	49	50
728	30	56	36	NA
729	93	NA	100	100
730	74	NA	72	NA
731	99	NA	100	NA
732	77	NA	10	NA
733	44	71	7	86
734	40	57	21	NA
735	69	89	1	NA
736	30	48	55	68
737	64	92	51	NA
738	34	NA	57	57
739	78	98	33	NA
740	90	NA	23	NA
741	44	68	18	NA
742	20	46	27	NA
743	92	NA	30	NA
744	99	NA	5	NA
745	100	NA	36	NA
746	64	86	19	NA
747	30	70	26	NA
748	52	NA	85	NA
749	97	NA	5	NA
750	61	NA	24	NA
751	43	65	8	NA
752	56	81	35	NA
753	99	NA	73	NA
754	52	NA	73	73
755	89	NA	94	NA
756	78	NA	70	NA
757	32	59	81	81
758	68	NA	13	NA
759	32	53	80	NA
760	23	55	40	NA
761	50	66	52	NA
762	49	68	32	NA
763	60	86	98	NA
764	62	94	97	NA
765	47	67	22	NA
766	84	NA	35	NA
767	43	75	55	NA
768	50	71	91	91
769	96	NA	11	NA
770	38	58	70	NA
771	35	NA	53	64
772	49	65	91	NA
773	65	86	43	NA
774	78	100	53	NA
775	50	72	90	90
776	100	NA	71	NA
777	43	70	86	86
778	89	NA	40	NA
779	84	NA	64	NA
780	42	67	78	NA
781	56	79	72	90
782	69	NA	11	NA
783	45	69	78	NA
784	94	NA	37	NA
785	44	71	18	NA
786	40	72	67	NA
787	70	NA	8	NA
788	89	NA	44	NA
789	50	69	75	NA
790	78	NA	7	NA
791	67	NA	31	NA
792	51	70	15	NA
793	79	NA	59	NA
794	47	77	20	NA
795	37	NA	55	NA
796	28	66	77	NA
797	97	NA	10	NA
798	79	100	100	NA
799	53	NA	27	NA
800	54	NA	56	57
801	69	NA	78	78
802	89	NA	35	NA
803	89	NA	27	NA
804	53	71	3	NA
805	88	NA	21	NA
806	42	64	69	NA
807	53	80	100	NA
808	33	52	1	NA
809	39	NA	59	NA
810	46	NA	60	NA
811	77	NA	28	NA
812	95	NA	26	NA
813	73	NA	6	NA
814	44	73	80	NA
815	43	75	48	NA
816	48	NA	66	71
817	41	64	94	NA
818	82	NA	90	NA
819	100	NA	63	NA
820	86	NA	90	90
821	47	72	8	NA
822	72	91	23	NA
823	38	57	86	NA
824	82	100	36	NA
825	30	53	32	NA
826	42	75	62	NA
827	93	NA	28	NA
828	63	82	19	NA
829	72	NA	37	NA
830	34	61	49	NA
831	87	NA	26	NA
832	72	NA	41	NA
833	68	90	44	NA
834	82	NA	1	NA
835	44	NA	57	NA
836	36	NA	49	NA
837	44	67	25	NA
838	81	NA	50	NA
839	76	97	35	NA
840	36	59	47	NA
841	51	NA	52	52
842	82	NA	85	NA
843	98	NA	16	NA
844	75	NA	48	NA
845	86	NA	59	NA
846	41	62	94	94
847	43	65	13	NA
848	98	NA	40	NA
849	64	81	49	NA
850	49	80	12	NA
851	65	NA	74	NA
852	34	55	1	NA
853	32	58	83	NA
854	76	100	27	NA
855	94	NA	16	NA
856	94	NA	48	NA
857	32	NA	44	46
858	52	NA	70	NA
859	88	NA	99	NA
860	32	64	1	NA
861	82	NA	2	NA
862	36	57	58	61
863	75	NA	32	NA
864	88	NA	32	NA
865	21	NA	44	44
866	83	NA	1	NA
867	81	NA	88	NA
868	43	NA	72	72
869	59	75	16	NA
870	39	83	63	NA
871	55	NA	58	59
872	47	84	53	NA
873	32	51	82	NA
874	96	NA	3	NA
875	39	63	72	NA
876	18	NA	36	38
877	82	NA	37	NA
878	26	75	52	NA
879	33	NA	39	59
880	100	NA	26	NA
881	66	NA	19	NA
882	100	NA	77	NA
883	42	65	82	NA
884	86	NA	61	NA
885	65	85	85	96
886	92	NA	2	NA
887	62	79	43	NA
888	35	63	65	NA
889	86	NA	13	NA
890	65	88	44	NA
891	74	NA	24	NA
892	90	NA	100	NA
893	88	NA	100	100
894	63	NA	71	77
895	56	88	32	NA
896	92	NA	97	100
897	55	73	40	NA
898	33	57	43	NA
899	34	58	15	NA
900	79	NA	25	NA
901	53	NA	57	68
902	64	84	31	NA
903	64	NA	1	NA
904	84	NA	61	NA
905	45	66	98	NA
906	42	89	33	NA
907	86	NA	100	NA
908	43	NA	57	62
909	93	NA	25	NA
910	89	NA	18	NA
911	39	NA	66	NA
912	36	NA	18	NA
913	44	66	20	NA
914	32	NA	34	35
915	44	71	64	82
916	45	72	4	NA
917	73	93	24	NA
918	41	NA	39	43
919	74	100	73	NA
920	83	NA	53	NA
921	78	NA	27	NA
922	31	NA	54	54
923	87	NA	52	NA
924	34	53	23	NA
925	50	81	59	NA
926	84	100	25	NA
927	29	51	62	NA
928	50	77	100	NA
929	46	74	23	NA
930	77	NA	20	NA
931	36	NA	48	53
932	88	NA	56	NA
933	59	84	18	NA
934	100	NA	28	NA
935	81	NA	5	NA
936	90	NA	51	NA
937	55	NA	88	NA
938	61	90	1	NA
939	41	63	47	NA
940	83	NA	38	NA
941	77	100	52	NA
942	70	NA	1	NA
943	67	NA	12	NA
944	55	NA	61	63
945	48	73	98	NA
946	61	93	91	NA
947	100	NA	60	NA
948	52	NA	63	63
949	31	54	22	NA
950	35	54	34	NA
951	80	NA	22	NA
952	75	NA	32	NA
953	84	NA	24	NA
954	71	NA	40	NA
955	96	NA	44	NA
956	79	NA	23	NA
957	100	NA	52	NA
958	91	NA	38	NA
959	88	NA	6	NA
960	86	NA	64	NA
961	100	NA	87	NA
962	100	NA	88	NA
963	29	56	27	NA
964	36	68	92	92
965	43	67	57	NA
966	100	NA	89	NA
967	48	74	30	NA
968	85	100	89	NA
969	98	NA	57	NA
970	69	99	54	NA
971	99	NA	100	NA
972	59	80	4	NA
973	51	69	72	NA
974	79	100	24	NA
975	98	NA	72	NA
976	49	67	75	75
977	58	NA	68	71
978	54	NA	35	NA
979	53	70	54	NA
980	92	NA	24	NA
981	44	65	100	100
982	35	53	23	NA
983	51	NA	66	69
984	71	NA	38	NA
985	41	57	26	NA
986	43	86	66	NA
987	89	NA	29	NA
988	68	97	25	NA
989	81	NA	15	NA
990	66	NA	37	NA
991	97	NA	67	NA
992	56	80	15	NA
993	50	70	37	NA
994	39	60	73	83
995	83	NA	58	NA
996	85	NA	90	NA
997	33	59	3	NA
998	41	NA	66	66
999	34	55	69	NA
1000	62	86	7	NA
1001	NA	NA	22	26
1002	NA	NA	82	NA
1003	NA	NA	7	13
1004	NA	NA	5	9
1005	NA	NA	91	NA
1006	NA	NA	64	67
1007	NA	NA	46	NA
1008	NA	NA	30	NA
1009	NA	NA	63	66
1010	NA	NA	39	40
1011	NA	NA	59	NA
1012	NA	NA	15	21
1013	NA	NA	27	48
1014	NA	NA	59	NA
1015	NA	NA	81	NA
1016	NA	NA	31	33
1017	NA	NA	64	NA
1018	NA	NA	58	NA
1019	NA	NA	39	41
1020	NA	NA	55	NA
1021	NA	NA	48	52
1022	NA	NA	8	NA
1023	NA	NA	72	NA
1024	NA	NA	27	NA
1025	NA	NA	26	NA
1026	NA	NA	32	53
1027	NA	NA	63	73
1028	NA	NA	23	56
1029	NA	NA	28	NA
1030	NA	NA	53	NA
1031	NA	NA	12	NA
1032	NA	NA	4	5
1033	NA	NA	9	18
1034	NA	NA	85	85
1035	NA	NA	56	71
1036	NA	NA	8	NA
1037	NA	NA	79	NA
1038	NA	NA	40	NA
1039	NA	NA	24	NA
1040	NA	NA	82	NA
1041	NA	NA	10	NA
1042	NA	NA	13	NA
1043	NA	NA	90	NA
1044	NA	NA	29	NA
1045	NA	NA	67	71
1046	NA	NA	44	NA
1047	NA	NA	76	NA
1048	NA	NA	62	66
1049	NA	NA	36	NA
1050	NA	NA	10	NA
1051	NA	NA	32	NA
1052	NA	NA	19	NA
1053	NA	NA	32	35
1054	NA	NA	35	NA
1055	NA	NA	26	NA
1056	NA	NA	4	8
1057	NA	NA	36	NA
1058	NA	NA	10	NA
1059	NA	NA	100	NA
1060	NA	NA	48	NA
1061	NA	NA	63	NA
1062	NA	NA	29	29
1063	NA	NA	28	NA
1064	NA	NA	92	NA
1065	NA	NA	14	NA
1066	NA	NA	41	44
1067	NA	NA	98	NA
1068	NA	NA	7	NA
1069	NA	NA	83	NA
1070	NA	NA	45	69
1071	NA	NA	11	NA
1072	NA	NA	45	NA
1073	NA	NA	9	48
1074	NA	NA	34	NA
1075	NA	NA	42	57
1076	NA	NA	13	NA
1077	NA	NA	52	NA
1078	NA	NA	25	NA
1079	NA	NA	10	NA
1080	NA	NA	6	NA
1081	NA	NA	30	NA
1082	NA	NA	67	NA
1083	NA	NA	39	51
1084	NA	NA	16	17
1085	NA	NA	69	76
1086	NA	NA	1	NA
1087	NA	NA	19	NA
1088	NA	NA	77	79
1089	NA	NA	55	NA
1090	NA	NA	36	NA
1091	NA	NA	74	NA
1092	NA	NA	34	36
1093	NA	NA	47	NA
1094	NA	NA	69	NA
1095	NA	NA	57	NA
1096	NA	NA	49	57
1097	NA	NA	92	NA
1098	NA	NA	6	NA
1099	NA	NA	30	NA
1100	NA	NA	17	NA
1101	NA	NA	78	NA
1102	NA	NA	4	NA
1103	NA	NA	1	32
1104	NA	NA	27	36
1105	NA	NA	17	17
1106	NA	NA	51	NA
1107	NA	NA	70	NA
1108	NA	NA	31	NA
1109	NA	NA	24	24
1110	NA	NA	66	NA
1111	NA	NA	4	NA
1112	NA	NA	100	NA
1113	NA	NA	46	49
1114	NA	NA	31	NA
1115	NA	NA	75	75
1116	NA	NA	26	30
1117	NA	NA	34	NA
1118	NA	NA	22	NA
1119	NA	NA	45	NA
1120	NA	NA	28	34
1121	NA	NA	68	NA
1122	NA	NA	41	48
1123	NA	NA	87	NA
1124	NA	NA	68	76
1125	NA	NA	68	NA
1126	NA	NA	100	100
1127	NA	NA	56	NA
1128	NA	NA	62	NA
1129	NA	NA	93	NA
1130	NA	NA	38	38
1131	NA	NA	16	24
1132	NA	NA	17	NA
1133	NA	NA	95	95
1134	NA	NA	95	NA
1135	NA	NA	91	NA
1136	NA	NA	87	89
1137	NA	NA	28	NA
1138	NA	NA	33	53
1139	NA	NA	5	NA
1140	NA	NA	23	NA
1141	NA	NA	1	15
1142	NA	NA	52	NA
1143	NA	NA	8	11
1144	NA	NA	23	51
1145	NA	NA	46	100
1146	NA	NA	76	NA
1147	NA	NA	25	34
1148	NA	NA	2	NA
1149	NA	NA	38	NA
1150	NA	NA	11	15
1151	NA	NA	39	42
1152	NA	NA	43	54
1153	NA	NA	28	28
1154	NA	NA	13	16
1155	NA	NA	45	60
1156	NA	NA	40	79
1157	NA	NA	72	NA
1158	NA	NA	35	42
1159	NA	NA	79	NA
1160	NA	NA	65	NA
1161	NA	NA	50	NA
1162	NA	NA	49	52
1163	NA	NA	38	NA
1164	NA	NA	15	NA
1165	NA	NA	70	NA
1166	NA	NA	3	NA
1167	NA	NA	74	NA
1168	NA	NA	72	NA
1169	NA	NA	31	31
1170	NA	NA	41	45
1171	NA	NA	81	NA
1172	NA	NA	95	96
1173	NA	NA	14	14
1174	NA	NA	14	20
1175	NA	NA	70	84
1176	NA	NA	19	NA
1177	NA	NA	19	NA
1178	NA	NA	69	NA
1179	NA	NA	78	NA
1180	NA	NA	60	60
1181	NA	NA	24	27
1182	NA	NA	82	NA
1183	NA	NA	53	54
1184	NA	NA	1	54
1185	NA	NA	91	NA
1186	NA	NA	3	3
1187	NA	NA	11	12
1188	NA	NA	93	NA
1189	NA	NA	9	NA
1190	NA	NA	68	NA
1191	NA	NA	41	55
1192	NA	NA	67	NA
1193	NA	NA	58	NA
1194	NA	NA	27	NA
1195	NA	NA	3	NA
1196	NA	NA	72	74
1197	NA	NA	96	99
1198	NA	NA	40	NA
1199	NA	NA	28	NA
1200	NA	NA	64	65
1201	NA	NA	24	NA
1202	NA	NA	9	NA
1203	NA	NA	39	NA
1204	NA	NA	41	49
1205	NA	NA	25	NA
1206	NA	NA	41	NA
1207	NA	NA	26	54
1208	NA	NA	33	39
1209	NA	NA	20	25
1210	NA	NA	70	NA
1211	NA	NA	81	93
1212	NA	NA	91	NA
1213	NA	NA	25	68
1214	NA	NA	3	4
1215	NA	NA	88	NA
1216	NA	NA	62	NA
1217	NA	NA	39	NA
1218	NA	NA	30	NA
1219	NA	NA	9	NA
1220	NA	NA	16	45
1221	NA	NA	65	67
1222	NA	NA	31	NA
1223	NA	NA	5	NA
1224	NA	NA	76	NA
1225	NA	NA	39	NA
1226	NA	NA	33	NA
1227	NA	NA	64	NA
1228	NA	NA	1	NA
1229	NA	NA	3	NA
1230	NA	NA	94	94
1231	NA	NA	84	NA
1232	NA	NA	28	NA
1233	NA	NA	18	NA
1234	NA	NA	61	NA
1235	NA	NA	6	15
1236	NA	NA	26	NA
1237	NA	NA	5	NA
1238	NA	NA	38	NA
1239	NA	NA	50	50
1240	NA	NA	18	19
1241	NA	NA	44	NA
1242	NA	NA	64	66
1243	NA	NA	32	NA
1244	NA	NA	61	87
1245	NA	NA	84	NA
1246	NA	NA	11	12
1247	NA	NA	27	NA
1248	NA	NA	55	84
1249	NA	NA	70	NA
1250	NA	NA	38	38
1251	NA	NA	19	NA
1252	NA	NA	22	NA
1253	NA	NA	75	NA
1254	NA	NA	83	84
1255	NA	NA	1	1
1256	NA	NA	75	79
1257	NA	NA	19	NA
1258	NA	NA	63	NA
1259	NA	NA	63	76
1260	NA	NA	22	NA
1261	NA	NA	100	NA
1262	NA	NA	11	35
1263	NA	NA	14	23
1264	NA	NA	34	35
1265	NA	NA	29	32
1266	NA	NA	88	NA
1267	NA	NA	31	NA
1268	NA	NA	11	NA
1269	NA	NA	68	NA
1270	NA	NA	26	NA
1271	NA	NA	61	NA
1272	NA	NA	61	NA
1273	NA	NA	42	NA
1274	NA	NA	56	NA
1275	NA	NA	14	18
1276	NA	NA	1	NA
1277	NA	NA	66	NA
1278	NA	NA	5	NA
1279	NA	NA	37	42
1280	NA	NA	53	53
1281	NA	NA	58	58
1282	NA	NA	97	NA
1283	NA	NA	72	NA
1284	NA	NA	15	22
1285	NA	NA	20	20
1286	NA	NA	64	NA
1287	NA	NA	65	71
1288	NA	NA	72	83
1289	NA	NA	39	NA
1290	NA	NA	60	NA
1291	NA	NA	55	NA
1292	NA	NA	50	52
1293	NA	NA	48	NA
1294	NA	NA	32	NA
1295	NA	NA	14	NA
1296	NA	NA	2	11
1297	NA	NA	79	82
1298	NA	NA	48	NA
1299	NA	NA	13	13
1300	NA	NA	13	22
1301	NA	NA	76	78
1302	NA	NA	36	NA
1303	NA	NA	2	NA
1304	NA	NA	42	NA
1305	NA	NA	21	61
1306	NA	NA	45	NA
1307	NA	NA	17	53
1308	NA	NA	69	87
1309	NA	NA	25	26
1310	NA	NA	79	NA
1311	NA	NA	64	66
1312	NA	NA	36	42
1313	NA	NA	10	NA
1314	NA	NA	35	NA
1315	NA	NA	6	NA
1316	NA	NA	62	NA
1317	NA	NA	10	68
1318	NA	NA	97	NA
1319	NA	NA	20	30
1320	NA	NA	25	42
1321	NA	NA	95	97
1322	NA	NA	24	NA
1323	NA	NA	61	NA
1324	NA	NA	16	16
1325	NA	NA	8	40
1326	NA	NA	52	NA
1327	NA	NA	4	NA
1328	NA	NA	19	32
1329	NA	NA	73	NA
1330	NA	NA	2	19
1331	NA	NA	52	52
1332	NA	NA	89	NA
1333	NA	NA	37	NA
1334	NA	NA	44	77
1335	NA	NA	88	NA
1336	NA	NA	59	NA
1337	NA	NA	69	NA
1338	NA	NA	81	NA
1339	NA	NA	60	NA
1340	NA	NA	91	NA
1341	NA	NA	61	70
1342	NA	NA	14	NA
1343	NA	NA	35	36
1344	NA	NA	100	NA
1345	NA	NA	60	NA
1346	NA	NA	56	60
1347	NA	NA	20	NA
1348	NA	NA	18	NA
1349	NA	NA	72	98
1350	NA	NA	33	NA
1351	NA	NA	18	NA
1352	NA	NA	53	57
1353	NA	NA	12	12
1354	NA	NA	25	25
1355	NA	NA	66	NA
1356	NA	NA	16	58
1357	NA	NA	92	NA
1358	NA	NA	83	NA
1359	NA	NA	84	NA
1360	NA	NA	19	NA
1361	NA	NA	7	NA
1362	NA	NA	50	NA
1363	NA	NA	21	30
1364	NA	NA	64	NA
1365	NA	NA	32	NA
1366	NA	NA	28	NA
1367	NA	NA	67	NA
1368	NA	NA	41	NA
1369	NA	NA	90	NA
1370	NA	NA	26	NA
1371	NA	NA	69	NA
1372	NA	NA	53	NA
1373	NA	NA	11	NA
1374	NA	NA	43	55
1375	NA	NA	50	59
1376	NA	NA	18	21
1377	NA	NA	90	NA
1378	NA	NA	68	76
1379	NA	NA	29	NA
1380	NA	NA	18	21
1381	NA	NA	12	NA
1382	NA	NA	33	NA
1383	NA	NA	13	NA
1384	NA	NA	25	33
1385	NA	NA	36	NA
1386	NA	NA	25	25
1387	NA	NA	33	36
1388	NA	NA	28	31
1389	NA	NA	38	38
1390	NA	NA	61	NA
1391	NA	NA	37	43
1392	NA	NA	65	73
1393	NA	NA	76	NA
1394	NA	NA	68	82
1395	NA	NA	89	NA
1396	NA	NA	50	NA
1397	NA	NA	42	52
1398	NA	NA	63	63
1399	NA	NA	20	26
1400	NA	NA	73	82
1401	NA	NA	12	NA
1402	NA	NA	31	NA
1403	NA	NA	56	NA
1404	NA	NA	32	33
1405	NA	NA	23	NA
1406	NA	NA	36	NA
1407	NA	NA	7	NA
1408	NA	NA	34	34
1409	NA	NA	40	NA
1410	NA	NA	15	NA
1411	NA	NA	16	24
1412	NA	NA	29	30
1413	NA	NA	34	NA
1414	NA	NA	32	34
1415	NA	NA	31	NA
1416	NA	NA	91	NA
1417	NA	NA	35	NA
1418	NA	NA	76	98
1419	NA	NA	83	91
1420	NA	NA	1	2
1421	NA	NA	12	12
1422	NA	NA	14	27
1423	NA	NA	36	36
1424	NA	NA	87	NA
1425	NA	NA	44	NA
1426	NA	NA	23	NA
1427	NA	NA	40	NA
1428	NA	NA	19	23
1429	NA	NA	13	NA
1430	NA	NA	81	82
1431	NA	NA	80	NA
1432	NA	NA	1	NA
1433	NA	NA	59	NA
1434	NA	NA	60	NA
1435	NA	NA	1	10
1436	NA	NA	66	70
1437	NA	NA	72	NA
1438	NA	NA	55	NA
1439	NA	NA	56	NA
1440	NA	NA	23	25
1441	NA	NA	44	NA
1442	NA	NA	1	2
1443	NA	NA	64	NA
1444	NA	NA	42	NA
1445	NA	NA	1	5
1446	NA	NA	51	52
1447	NA	NA	29	NA
1448	NA	NA	88	89
1449	NA	NA	86	NA
1450	NA	NA	37	NA
1451	NA	NA	63	NA
1452	NA	NA	15	NA
1453	NA	NA	15	51
1454	NA	NA	13	16
1455	NA	NA	84	95
1456	NA	NA	14	NA
1457	NA	NA	50	NA
1458	NA	NA	59	NA
1459	NA	NA	44	NA
1460	NA	NA	48	NA
1461	NA	NA	9	66
1462	NA	NA	13	NA
1463	NA	NA	98	NA
1464	NA	NA	56	NA
1465	NA	NA	43	NA
1466	NA	NA	42	55
1467	NA	NA	50	NA
1468	NA	NA	5	22
1469	NA	NA	57	NA
1470	NA	NA	79	NA
1471	NA	NA	45	NA
1472	NA	NA	1	1
1473	NA	NA	31	34
1474	NA	NA	6	NA
1475	NA	NA	50	NA
1476	NA	NA	20	NA
1477	NA	NA	100	NA
1478	NA	NA	23	24
1479	NA	NA	29	29
1480	NA	NA	34	38
1481	NA	NA	51	NA
1482	NA	NA	66	NA
1483	NA	NA	27	NA
1484	NA	NA	26	30
1485	NA	NA	97	NA
1486	NA	NA	1	11
1487	NA	NA	70	73
1488	NA	NA	80	80
1489	NA	NA	84	98
1490	NA	NA	48	53
1491	NA	NA	44	NA
1492	NA	NA	1	8
1493	NA	NA	27	NA
1494	NA	NA	98	100
1495	NA	NA	46	NA
1496	NA	NA	39	85
1497	NA	NA	36	NA
1498	NA	NA	72	NA
1499	NA	NA	22	NA
1500	NA	NA	15	15
1501	NA	NA	7	12
1502	NA	NA	19	24
1503	NA	NA	93	NA
1504	NA	NA	27	NA
1505	NA	NA	54	55
1506	NA	NA	38	NA
1507	NA	NA	68	NA
1508	NA	NA	72	NA
1509	NA	NA	13	NA
1510	NA	NA	43	56
1511	NA	NA	25	47
1512	NA	NA	14	NA
1513	NA	NA	85	NA
1514	NA	NA	57	NA
1515	NA	NA	59	65
1516	NA	NA	98	98
1517	NA	NA	18	32
1518	NA	NA	4	NA
1519	NA	NA	100	NA
1520	NA	NA	11	NA
1521	NA	NA	95	NA
1522	NA	NA	80	NA
1523	NA	NA	1	NA
1524	NA	NA	92	NA
1525	NA	NA	33	NA
1526	NA	NA	50	NA
1527	NA	NA	72	NA
1528	NA	NA	33	33
1529	NA	NA	60	NA
1530	NA	NA	83	NA
1531	NA	NA	42	57
1532	NA	NA	12	20
1533	NA	NA	36	NA
1534	NA	NA	87	NA
1535	NA	NA	59	NA
1536	NA	NA	27	NA
1537	NA	NA	25	NA
1538	NA	NA	32	33
1539	NA	NA	35	NA
1540	NA	NA	87	NA
1541	NA	NA	39	NA
1542	NA	NA	63	NA
1543	NA	NA	22	NA
1544	NA	NA	36	46
1545	NA	NA	76	NA
1546	NA	NA	33	NA
1547	NA	NA	58	NA
1548	NA	NA	79	NA
1549	NA	NA	97	NA
1550	NA	NA	1	NA
1551	NA	NA	48	NA
1552	NA	NA	24	25
1553	NA	NA	67	69
1554	NA	NA	17	NA
1555	NA	NA	88	NA
1556	NA	NA	65	NA
1557	NA	NA	34	38
1558	NA	NA	10	NA
1559	NA	NA	67	NA
1560	NA	NA	15	NA
1561	NA	NA	84	85
1562	NA	NA	73	NA
1563	NA	NA	7	9
1564	NA	NA	84	NA
1565	NA	NA	50	NA
1566	NA	NA	54	60
1567	NA	NA	52	52
1568	NA	NA	2	NA
1569	NA	NA	57	NA
1570	NA	NA	46	NA
1571	NA	NA	69	NA
1572	NA	NA	95	NA
1573	NA	NA	76	NA
1574	NA	NA	61	NA
1575	NA	NA	13	26
1576	NA	NA	12	NA
1577	NA	NA	55	NA
1578	NA	NA	61	NA
1579	NA	NA	53	NA
1580	NA	NA	59	NA
1581	NA	NA	20	23
1582	NA	NA	30	NA
1583	NA	NA	85	85
1584	NA	NA	36	36
1585	NA	NA	20	NA
1586	NA	NA	12	NA
1587	NA	NA	1	1
1588	NA	NA	36	NA
1589	NA	NA	41	41
1590	NA	NA	29	NA
1591	NA	NA	27	43
1592	NA	NA	45	NA
1593	NA	NA	50	NA
1594	NA	NA	16	38
1595	NA	NA	20	21
1596	NA	NA	71	NA
1597	NA	NA	27	NA
1598	NA	NA	1	NA
1599	NA	NA	41	NA
1600	NA	NA	1	28
1601	NA	NA	16	NA
1602	NA	NA	55	NA
1603	NA	NA	51	NA
1604	NA	NA	44	57
1605	NA	NA	17	NA
1606	NA	NA	39	41
1607	NA	NA	81	NA
1608	NA	NA	29	NA
1609	NA	NA	42	83
1610	NA	NA	1	3
1611	NA	NA	15	35
1612	NA	NA	79	NA
1613	NA	NA	41	NA
1614	NA	NA	26	NA
1615	NA	NA	39	NA
1616	NA	NA	73	NA
1617	NA	NA	9	NA
1618	NA	NA	58	60
1619	NA	NA	67	NA
1620	NA	NA	18	NA
1621	NA	NA	85	86
1622	NA	NA	65	NA
1623	NA	NA	63	NA
1624	NA	NA	23	NA
1625	NA	NA	27	NA
1626	NA	NA	56	NA
1627	NA	NA	1	NA
1628	NA	NA	91	91
1629	NA	NA	69	76
1630	NA	NA	17	17
1631	NA	NA	6	NA
1632	NA	NA	1	1
1633	NA	NA	1	NA
1634	NA	NA	20	27
1635	NA	NA	25	NA
1636	NA	NA	13	NA
1637	NA	NA	60	69
1638	NA	NA	24	NA
1639	NA	NA	56	NA
1640	NA	NA	45	NA
1641	NA	NA	84	NA
1642	NA	NA	47	49
1643	NA	NA	17	27
1644	NA	NA	37	NA
1645	NA	NA	24	NA
1646	NA	NA	47	63
1647	NA	NA	78	85
1648	NA	NA	60	NA
1649	NA	NA	16	NA
1650	NA	NA	90	90
1651	NA	NA	79	NA
1652	NA	NA	6	NA
1653	NA	NA	29	NA
1654	NA	NA	30	82
1655	NA	NA	3	88
1656	NA	NA	32	32
1657	NA	NA	90	NA
1658	NA	NA	6	24
1659	NA	NA	28	NA
1660	NA	NA	5	8
1661	NA	NA	9	NA
1662	NA	NA	27	NA
1663	NA	NA	69	NA
1664	NA	NA	37	NA
1665	NA	NA	100	NA
1666	NA	NA	10	15
1667	NA	NA	52	NA
1668	NA	NA	46	NA
1669	NA	NA	51	54
1670	NA	NA	24	NA
1671	NA	NA	22	NA
1672	NA	NA	58	61
1673	NA	NA	69	77
1674	NA	NA	89	NA
1675	NA	NA	19	28
1676	NA	NA	42	NA
1677	NA	NA	67	95
1678	NA	NA	89	NA
1679	NA	NA	81	94
1680	NA	NA	24	NA
1681	NA	NA	11	67
1682	NA	NA	22	NA
1683	NA	NA	37	NA
1684	NA	NA	28	30
1685	NA	NA	65	NA
1686	NA	NA	28	NA
1687	NA	NA	17	NA
1688	NA	NA	15	NA
1689	NA	NA	24	60
1690	NA	NA	16	NA
1691	NA	NA	17	NA
1692	NA	NA	61	63
1693	NA	NA	28	NA
1694	NA	NA	71	NA
1695	NA	NA	40	NA
1696	NA	NA	7	NA
1697	NA	NA	75	NA
1698	NA	NA	29	44
1699	NA	NA	80	NA
1700	NA	NA	1	NA
1701	NA	NA	25	26
1702	NA	NA	25	NA
1703	NA	NA	1	1
1704	NA	NA	14	16
1705	NA	NA	47	NA
1706	NA	NA	25	37
1707	NA	NA	40	40
1708	NA	NA	25	37
1709	NA	NA	17	NA
1710	NA	NA	92	NA
1711	NA	NA	30	NA
1712	NA	NA	2	38
1713	NA	NA	57	73
1714	NA	NA	22	22
1715	NA	NA	48	NA
1716	NA	NA	73	NA
1717	NA	NA	33	NA
1718	NA	NA	55	57
1719	NA	NA	7	NA
1720	NA	NA	6	NA
1721	NA	NA	36	36
1722	NA	NA	13	NA
1723	NA	NA	72	87
1724	NA	NA	73	NA
1725	NA	NA	85	NA
1726	NA	NA	63	NA
1727	NA	NA	52	NA
1728	NA	NA	44	NA
1729	NA	NA	50	88
1730	NA	NA	10	NA
1731	NA	NA	22	32
1732	NA	NA	35	NA
1733	NA	NA	32	71
1734	NA	NA	1	NA
1735	NA	NA	35	38
1736	NA	NA	60	63
1737	NA	NA	63	NA
1738	NA	NA	34	41
1739	NA	NA	44	49
1740	NA	NA	27	NA
1741	NA	NA	52	NA
1742	NA	NA	88	NA
1743	NA	NA	58	NA
1744	NA	NA	46	NA
1745	NA	NA	7	11
1746	NA	NA	35	35
1747	NA	NA	98	NA
1748	NA	NA	18	NA
1749	NA	NA	20	20
1750	NA	NA	78	NA
1751	NA	NA	3	NA
1752	NA	NA	61	NA
1753	NA	NA	40	48
1754	NA	NA	28	NA
1755	NA	NA	25	75
1756	NA	NA	15	NA
1757	NA	NA	26	NA
1758	NA	NA	34	37
1759	NA	NA	23	NA
1760	NA	NA	19	NA
1761	NA	NA	1	NA
1762	NA	NA	1	NA
1763	NA	NA	7	15
1764	NA	NA	27	NA
1765	NA	NA	67	NA
1766	NA	NA	65	92
1767	NA	NA	45	NA
1768	NA	NA	40	NA
1769	NA	NA	100	NA
1770	NA	NA	29	NA
1771	NA	NA	23	76
1772	NA	NA	3	5
1773	NA	NA	65	NA
1774	NA	NA	42	44
1775	NA	NA	17	55
1776	NA	NA	28	41
1777	NA	NA	24	NA
1778	NA	NA	43	NA
1779	NA	NA	67	NA
1780	NA	NA	67	NA
1781	NA	NA	84	NA
1782	NA	NA	1	NA
1783	NA	NA	7	29
1784	NA	NA	98	NA
1785	NA	NA	28	NA
1786	NA	NA	85	97
1787	NA	NA	65	NA
1788	NA	NA	36	NA
1789	NA	NA	84	NA
1790	NA	NA	12	16
1791	NA	NA	51	NA
1792	NA	NA	3	NA
1793	NA	NA	74	NA
1794	NA	NA	22	NA
1795	NA	NA	47	57
1796	NA	NA	9	NA
1797	NA	NA	64	73
1798	NA	NA	56	NA
1799	NA	NA	24	NA
1800	NA	NA	57	NA
1801	NA	NA	71	NA
1802	NA	NA	32	NA
1803	NA	NA	27	NA
1804	NA	NA	20	NA
1805	NA	NA	6	8
1806	NA	NA	1	7
1807	NA	NA	17	21
1808	NA	NA	44	54
1809	NA	NA	35	NA
1810	NA	NA	46	NA
1811	NA	NA	51	51
1812	NA	NA	3	NA
1813	NA	NA	92	NA
1814	NA	NA	68	NA
1815	NA	NA	85	96
1816	NA	NA	42	54
1817	NA	NA	2	4
1818	NA	NA	27	30
1819	NA	NA	34	NA
1820	NA	NA	79	NA
1821	NA	NA	24	52
1822	NA	NA	48	NA
1823	NA	NA	49	NA
1824	NA	NA	17	22
1825	NA	NA	48	NA
1826	NA	NA	26	31
1827	NA	NA	28	48
1828	NA	NA	24	NA
1829	NA	NA	32	45
1830	NA	NA	37	42
1831	NA	NA	58	NA
1832	NA	NA	33	35
1833	NA	NA	11	11
1834	NA	NA	63	NA
1835	NA	NA	58	NA
1836	NA	NA	58	NA
1837	NA	NA	7	31
1838	NA	NA	66	67
1839	NA	NA	66	72
1840	NA	NA	43	47
1841	NA	NA	48	NA
1842	NA	NA	50	57
1843	NA	NA	23	NA
1844	NA	NA	22	23
1845	NA	NA	8	NA
1846	NA	NA	11	NA
1847	NA	NA	76	NA
1848	NA	NA	96	NA
1849	NA	NA	39	41
1850	NA	NA	44	NA
1851	NA	NA	49	NA
1852	NA	NA	55	NA
1853	NA	NA	1	40
1854	NA	NA	71	NA
1855	NA	NA	91	NA
1856	NA	NA	2	NA
1857	NA	NA	47	51
1858	NA	NA	42	51
1859	NA	NA	36	91
1860	NA	NA	97	NA
1861	NA	NA	47	NA
1862	NA	NA	48	NA
1863	NA	NA	50	51
1864	NA	NA	74	NA
1865	NA	NA	23	NA
1866	NA	NA	1	NA
1867	NA	NA	7	8
1868	NA	NA	82	87
1869	NA	NA	10	NA
1870	NA	NA	52	NA
1871	NA	NA	25	47
1872	NA	NA	29	30
1873	NA	NA	36	NA
1874	NA	NA	22	NA
1875	NA	NA	15	NA
1876	NA	NA	57	NA
1877	NA	NA	61	NA
1878	NA	NA	8	NA
1879	NA	NA	47	76
1880	NA	NA	53	53
1881	NA	NA	91	NA
1882	NA	NA	39	NA
1883	NA	NA	27	NA
1884	NA	NA	94	NA
1885	NA	NA	50	NA
1886	NA	NA	52	NA
1887	NA	NA	44	NA
1888	NA	NA	56	NA
1889	NA	NA	81	82
1890	NA	NA	6	6
1891	NA	NA	34	NA
1892	NA	NA	81	NA
1893	NA	NA	17	NA
1894	NA	NA	54	NA
1895	NA	NA	22	34
1896	NA	NA	66	NA
1897	NA	NA	53	NA
1898	NA	NA	100	NA
1899	NA	NA	43	44
1900	NA	NA	48	NA
1901	NA	NA	69	NA
1902	NA	NA	49	53
1903	NA	NA	52	67
1904	NA	NA	28	30
1905	NA	NA	37	43
1906	NA	NA	16	NA
1907	NA	NA	17	NA
1908	NA	NA	43	NA
1909	NA	NA	29	NA
1910	NA	NA	69	NA
1911	NA	NA	88	NA
1912	NA	NA	40	NA
1913	NA	NA	89	NA
1914	NA	NA	1	1
1915	NA	NA	35	40
1916	NA	NA	72	NA
1917	NA	NA	87	NA
1918	NA	NA	71	NA
1919	NA	NA	22	NA
1920	NA	NA	15	16
1921	NA	NA	32	NA
1922	NA	NA	95	NA
1923	NA	NA	82	NA
1924	NA	NA	57	NA
1925	NA	NA	51	NA
1926	NA	NA	49	NA
1927	NA	NA	39	42
1928	NA	NA	14	14
1929	NA	NA	72	NA
1930	NA	NA	46	46
1931	NA	NA	47	47
1932	NA	NA	67	NA
1933	NA	NA	48	48
1934	NA	NA	69	72
1935	NA	NA	60	60
1936	NA	NA	10	10
1937	NA	NA	19	27
1938	NA	NA	79	NA
1939	NA	NA	58	67
1940	NA	NA	50	NA
1941	NA	NA	84	NA
1942	NA	NA	77	NA
1943	NA	NA	13	NA
1944	NA	NA	1	NA
1945	NA	NA	5	21
1946	NA	NA	47	NA
1947	NA	NA	71	NA
1948	NA	NA	21	NA
1949	NA	NA	27	NA
1950	NA	NA	29	NA
1951	NA	NA	81	NA
1952	NA	NA	28	NA
1953	NA	NA	63	NA
1954	NA	NA	29	NA
1955	NA	NA	28	28
1956	NA	NA	53	NA
1957	NA	NA	58	NA
1958	NA	NA	42	NA
1959	NA	NA	83	86
1960	NA	NA	7	15
1961	NA	NA	30	42
1962	NA	NA	43	NA
1963	NA	NA	69	74
1964	NA	NA	9	9
1965	NA	NA	67	75
1966	NA	NA	13	17
1967	NA	NA	45	NA
1968	NA	NA	20	20
1969	NA	NA	35	NA
1970	NA	NA	13	29
1971	NA	NA	62	NA
1972	NA	NA	35	NA
1973	NA	NA	11	16
1974	NA	NA	51	NA
1975	NA	NA	18	23
1976	NA	NA	46	NA
1977	NA	NA	76	NA
1978	NA	NA	24	44
1979	NA	NA	12	NA
1980	NA	NA	87	NA
1981	NA	NA	39	NA
1982	NA	NA	35	NA
1983	NA	NA	13	65
1984	NA	NA	28	NA
1985	NA	NA	12	NA
1986	NA	NA	26	31
1987	NA	NA	60	84
1988	NA	NA	67	NA
1989	NA	NA	26	83
1990	NA	NA	90	NA
1991	NA	NA	66	NA
1992	NA	NA	84	NA
1993	NA	NA	54	NA
1994	NA	NA	50	NA
1995	NA	NA	43	NA
1996	NA	NA	88	NA
1997	NA	NA	85	85
1998	NA	NA	72	72
1999	NA	NA	67	NA
2000	NA	NA	14	NA
