# Supplementary material for: A modified self‐controlled case series method for event‐dependent exposures and high event‐related mortality, with application to COVID‐19 vaccine safety
Source: Stat Med. 2022 Jan 28;41(10):1735–50. doi: 10.1002/sim.9325 (PMC9303905; doi:10.1002/sim.9325)
Supplement: Supplementary file 3 — Supporting Information [file SIM-41-1735-s001.R]

# Analysis and simulations based on French study of COVID-19 vaccination and haemorrhagic stroke

# Owing to licensing restrictions the original data cannot be shared. Accordingly we have created a dataset to
# mimic some aspects of the haemorrhagic stroke data. The code in this R file inputs these simulated data, 
# conducts the analysis as described in the SIM paper (but with different results), and sets up the simulations
# described in the paper.

# In the simulated data, the observation period for each case is 1 - 100 days. There are 2000 cases: 1000 have 
# received at least one dose of vaccine, 1000 are unvaccinated. Of the 2000 cases, 565 (28%) died on or before 
# day 100.

# In the FIRST SECTION of this file you will find the code for the analysis of the simulated data, to produce
# results corresponding to those of Figures 1 - 5 of the paper, and in Table 1. Then in the SECOND, THIRD and FOURTH
# sections you will find the simulation code used to produce the three sets of simulations in the paper. 

# NOTE: the sensitivity analyses and the simulations may take a long time to run. The simulations have counters in steps
# of 25 so you can monitor progress. 

# Each section of the code is separated by a line of hashes like the one below.

##################################################################################################################

# Load package SCCS (version 1.5 or above)

library(SCCS)

## SECTION 1: ANALYSIS OF SIMULATED DATA

## Data input

print("At the prompt, select data file simhs.csv")
simhs<-read.table(file=file.choose(), header=F, sep=",")

casno <-simhs[,1]
vac   <-simhs[,2]
vacd2 <-simhs[,3]
hs    <-simhs[,4]
death <-simhs[,5]

start <-rep(1,2000)
end   <-rep(100,2000)
cens   <-ifelse(is.na(death),0,1)          
obs    <-ifelse(is.na(death), end, death)   

# casno: case number 1 to 2000; 1000 vaccinated, 1000 unvaccinated (listed last)
# start: start of the observation period on day 1
# end:   end of the observation period on day 100
# vac:   day of first dose of vaccine, NA if not given on or before day 100
# vacd2: day of second dose of vaccine, NA if not given on or before day 100
# hs:    day of haemorrhagic stroke
# death: day of death, NA if did not die before day 100
# start: start of observation period on day 1
# end:   end of observation period on day 100
# cens:  0-1 death indicator
# dose:  number of doses given, 0, 1 or 2
# obs:   actual end of observation period (death or day 100)

## Descriptive analyses

# Distribution of vaccinations and events: code for Figure 1

# Combined graph
dev.new()
par(mfrow=c(1,2), cex.lab=1.4)
hist(c(vac,vacd2), breaks=c(seq(0,84,14),100),main="Vaccine", xlab="days",xlim=c(0,100))
hist(hs, breaks=c(seq(0,84,14),100), main="Haemorrhagic stroke", xlab="days", xlim=c(0,100))

# Interval from vaccination to event: code for Figure 2

int1<-hs-vac
int2<-hs-vacd2
pre2<-ifelse(int2<0|is.na(vacd2),1,0)
pos1<-ifelse(int1>=0,1,0)

dev.new()
par(mfrow=c(2,1), cex.lab=1.4) 
hist(int1[pre2==1], breaks=seq(-100, 70, 1), xlim=c(-100,70), main="Event before dose 2", 
     xlab="days since dose 1")
hist(int2[pos1==1], breaks=seq(-100, 70, 1), xlim=c(-100,70), main="Event after dose 1", 
     xlab="days since dose 2")

# Interval between event and death: code for Figure 4

table(cens)

intobs<-obs-hs
median(intobs[cens==1])
min(intobs[cens==1])
max(intobs[cens==1])

quantile(hs[cens==1], probs=c(0,0.25,0.5,0.75,1))
qobs<-ifelse(hs<=24,1,ifelse(hs<=45,2,ifelse(hs<=65,3,4)))
table(cens,qobs)

dev.new()
par(mfrow=c(2,2), mar=c(4.1,4.1,1,1), cex.lab=1.4)
hist(intobs[cens==1 & qobs==1], breaks=seq(0,100,5), main="Event  1 - 24 days", xlab="Days")
hist(intobs[cens==1 & qobs==2], breaks=seq(0,100,5), main="Event 25 - 45 days", xlab="Days")
hist(intobs[cens==1 & qobs==3], breaks=seq(0,100,5), main="Event 46 - 65 days", xlab="Days")
hist(intobs[cens==1 & qobs==4], breaks=seq(0,100,5), main="Event 66 - 100 days", xlab="Days")

# Count of events by post-vaccination risk period: 0 days, and 1 - 14 days

seas<-seq(10,90,10) # seasonality in 10 10-day periods

ansmdf<-data.frame("casno"=casno,"start"=start,"end"=end,"obs"=obs,"hs"=hs,"vac"=vac,
       "vacd2"=vacd2,"cens"=cens, "death"=death) 

ansmchop<-formatdata(indiv=casno, astart=start, aend=obs, aevent=hs, adrug=cbind(vac,vacd2), 
          aedrug=cbind(vac+14,vacd2+14), expogrp=c(0,1), agegrp=seas,  
          dataformat="multi", sameexpopar=F, data=ansmdf)

tapply(ansmchop$event, ansmchop$vac, sum)

## SCCS models for event-dependent exposures, modified for event-related deaths
## These results correspond to those reported for Model 1 in Table 2

# Separate dose effects

mod1<-eventdepenexp(indiv=casno, astart=start, aend=end, aevent=hs, adrug=cbind(vac,vacd2), 
      aedrug=cbind(vac+14,vacd2+14), expogrp=c(0,1), sameexpopar=F,agegrp=seas, dataformat="multi", 
      data=ansmdf)
mod1

# Test for dose effect

vdiff<-mod1$VarCov[2,2] - 2*mod1$VarCov[2,4] + mod1$VarCov[4,4]
pdiff<-mod1$coef[2,1] - mod1$coef[4,1]
test<-(pdiff^2)/vdiff
pchisq(test,df=1,lower.tail=F)

# Common dose effect

mod2<-eventdepenexp(indiv=casno, astart=start, aend=end, aevent=hs, adrug=cbind(vac,vacd2), 
      aedrug=cbind(vac+14,vacd2+14), expogrp=c(0,1), sameexpopar=T,agegrp=seas, dataformat="multi", 
      data=ansmdf)
mod2

## SCCS model for deaths: gives results corresponding to those in Table 1

death1<-standardsccs(event~hs+age, indiv=casno, astart=hs, aend=end, aevent=death, adrug=hs, 
        aedrug=hs+19, expogrp=c(0,5,10,15), agegrp=seas, data=subset(ansmdf,cens==1))
death1

## Code for Model 2 in Table 2 with D = 15 days

ansmdf$obs15<-ifelse(intobs >= 15 & cens==1, obs, end)

mod1D15<-eventdepenexp(indiv=casno, astart=start, aend=obs15, aevent=hs, adrug=cbind(vac,vacd2), 
      aedrug=cbind(vac+14,vacd2+14), expogrp=c(0,1), sameexpopar=F,agegrp=seas, dataformat="multi", 
      data=ansmdf)
mod1D15

mod2D15<-eventdepenexp(indiv=casno, astart=start, aend=obs15, aevent=hs, adrug=cbind(vac,vacd2), 
      aedrug=cbind(vac+14,vacd2+14), expogrp=c(0,1), sameexpopar=T,agegrp=seas, dataformat="multi", 
      data=ansmdf)
mod2D15


## SCCS models including k unvaccinated cases: gives results corresponding to those in Table 4

k<-0
ansmdf$unvk<-ansmdf$casno<=1000+k # First k unvaccinated
table(ansmdf$unvk)

mod1k<-eventdepenexp(indiv=casno, astart=start, aend=end, aevent=hs, adrug=cbind(vac,vacd2), 
      aedrug=cbind(vac+14,vacd2+14), expogrp=c(0,1), sameexpopar=F,agegrp=seas, dataformat="multi", 
      data=subset(ansmdf,unvk==1))
mod1k

mod2k<-eventdepenexp(indiv=casno, astart=start, aend=end, aevent=hs, adrug=cbind(vac,vacd2), 
      aedrug=cbind(vac+14,vacd2+14), expogrp=c(0,1), sameexpopar=T,agegrp=seas, dataformat="multi", 
      data=subset(ansmdf,unvk==1))
mod2k


## Sensitivity analysis for event-dependence of vaccination - code for Figure 3

# Standard SCCS models with a sequence of pre-exposure risk periods

tau<-seq(7,98,7)
pre.ri<-pre.lo<-pre.hi<-NULL
ri<-lo<-hi<-NULL
for (i in 1:length(tau)){

d <- -tau[i]

modi<-standardsccs(event~vac+age, indiv=casno, astart=start, aend=obs, aevent=hs, 
          adrug=cbind(vac,vacd2), aedrug=cbind(vac+14,vacd2+14), expogrp=c(d,0,1), 
          dataformat="multi", sameexpopar=T, agegrp=seas, data=ansmdf)
pre.ri[i]<-modi$conf.int[1,1]
pre.lo[i]<-modi$conf.int[1,3]
pre.hi[i]<-modi$conf.int[1,4]
ri[i]<-modi$conf.int[3,1]
lo[i]<-modi$conf.int[3,3]
hi[i]<-modi$conf.int[3,4]
}

cbind(pre.ri,pre.lo,pre.hi,ri,lo,hi)

mod0<-standardsccs(event~vac+age, indiv=casno, astart=start, aend=obs, aevent=hs, 
          adrug=cbind(vac,vacd2), aedrug=cbind(vac+14,vacd2+14), expogrp=c(0,1), 
          dataformat="multi", sameexpopar=T, agegrp=seas, data=ansmdf)

ri0<-mod0$conf.int[2,1]
lo0<-mod0$conf.int[2,3]
hi0<-mod0$conf.int[2,4]

c(ri0,lo0,hi0)

dev.new()
par(cex.lab=1.4)

plot(tau, pre.ri, type="p", pch=16, xlim=c(0,100), ylim=c(0.1,1.7), 
     xlab="pre-vaccination interval length (days)", ylab="Relative incidence")
abline(1,0, lty=2)
segments(tau, pre.lo, tau, pre.hi)
points(tau, ri, pch=16)
segments(tau, lo, tau, hi)
points(0,ri0, pch=16)
segments(0, lo0, 0, hi0)
text(70, 1.3, "1-14 days post-vaccination", cex=1.2)
text(20, 0.65, "pre-vaccination", cex=1.2)

## Sensitivity analyses for cause of death - code for Figure 5
## NOTE: this takes some time to run

# Assume that all deaths D or more days after the event are not due to the event

min(intobs[cens==1])
max(intobs[cens==1])
S<-max(intobs[cens==1])-min(intobs[cens==1])+2

notdue<-rep(0,S)
logri1<-rep(0,S)
logri2<-rep(0,S)
logri3<-rep(0,S)


for (i in 1:S){

ansmdf$obsi<-ifelse(intobs >= i-1 & cens==1, obs, end)
notdue[i]<-sum(intobs >= i-1 & cens==1)

modi1<-eventdepenexp(indiv=casno, astart=start, aend=obsi, aevent=hs, adrug=cbind(vac,vacd2), 
      aedrug=cbind(vac+14,vacd2+14), expogrp=c(0,1), sameexpopar=F,agegrp=seas, dataformat="multi", 
      data=ansmdf)
modi2<-eventdepenexp(indiv=casno, astart=start, aend=obsi, aevent=hs, adrug=cbind(vac,vacd2), 
      aedrug=cbind(vac+14,vacd2+14), expogrp=c(0,1), sameexpopar=T,agegrp=seas, dataformat="multi", 
      data=ansmdf)

logri1[i]<-modi1$coef[2,1]
logri2[i]<-modi1$coef[4,1]
logri3[i]<-modi2$coef[2,1]
}

cbind(notdue,exp(logri1),exp(logri2),exp(logri3))

dev.new()
par(cex.lab=1.4)

plot(c(0,S),c(0.60,1.2),type="n", ylab="relative incidence", xlab="D (days)")
lines((1:S)-1, exp(logri1), type="S")
lines((1:S)-1, exp(logri2), type="S")
lines((1:S)-1, exp(logri3), type="S")
text(60,1.14,"RI for dose 1", cex=1.2)
text(60, 0.98, "RI for dose 2", cex=1.2)
text(50, 1.08, "RI for both doses combined", cex=1.2)


##################################################################################################################

# SECTION 2: SIMULATIONS A - Impact of deaths not due to the event

# NOTE: This takes a while. The number of runs is set at S = 100; in the paper S = 1000

# N = 1000 cases over an observation period of 1 to D = 100 days
# All cases have planned vaccinations with 2 doses separated by U(21, 56)
# A proportion p die of causes unrelated to the event
# Vaccinations post-event are annulled
# No seasonal effects in the simulations, but fitted in the analysis
# Vaccine effect rho at each dose, risk period 0-14 days

# The random seed should be changed for each choice of (p, rho)

set.seed(12345)

# Simulation parameters

N<-1000  # Number of cases
D<-100   # Number of days' follow-up; this choice affects simseas as well
S<-100   # Number of simulation runs
p<-0.00  # Proportion of deaths NOT due to the event; choose so that Nu = p*N is an integer
rp<-14   # Risk period
rho<-1   # RI in risk period after each dose
simseas<-c(21,41,61,81) # seasonal period of 20 days each; depends on D

Nu<-p*N # Number of deaths not due to the event

# Set up planned vaccinations and unrelated deaths

# Unrelated death is Uniform(1, D)
# Dose 1 is Uniform(1, D), dose 2 is at a Uniform (21, 56) after that and missing after D
# Vaccinations missing if person died

case<-seq(1,N)
start<-rep(1, N)
endobs<-rep(D, N)                  # End of the observation period used in the analysis ONLY,
                                   # not the simulations, which use simobs

# Now run S simulations based on this setup

logri1<-rep(0,S)
logri2<-rep(0,S)
logri3<-rep(0,S)

for (j in 1:S){
simday<-rep(0,N)

xdeath<-round(runif(N, min=1, max=D))
death<-ifelse(case <= Nu, xdeath, D+1) # Nominal date of death D+1 if not in obs period

xvac<-round(runif(N, min=1, max=D))
vac<-ifelse(xvac<=death, xvac, NA)
xvacd2<-vac+round(runif(N, min=21, max=56))
vacd2<-ifelse(xvacd2>D | xvacd2>death, NA, xvacd2)

simobs<-ifelse(death<=D, death, D) # This determines the observation period used for the
                                   # simulations ONLY, not the analysis, which always uses endobs

doses <-ifelse(is.na(vac),0,ifelse(is.na(vacd2),1,2)) # Number of doses

for (i in 1:N){
	cumobs<-seq(1, simobs[i])
	lim1<-min(simobs[i],vac[i]+rp)
	lim2<-min(simobs[i],vacd2[i]+rp)
	risk0<-rep(1,simobs[i])
	risk1<-ifelse(cumobs < vac[i] | is.na(lim1), 1, 
             ifelse(cumobs <= lim1, rho,1))
	risk2<-ifelse(cumobs < vac[i] | is.na(lim1),1,
             ifelse(cumobs <= vac[i]+rp, rho,
             ifelse(cumobs < vacd2[i] | is.na(lim2), 1,
             ifelse(cumobs <= lim2, rho, 1))))
	risk<-(doses[i]==0)*risk0 + (doses[i]==1)*risk1 + (doses[i]==2)*risk2		
	simday[i]<-sample(cumobs, size=1, replace=T, prob=risk)
	}

simdfj<-data.frame("case"=case,"start"=start,"endobs"=endobs,"simday"=simday,"vac"=vac,"vacd2"=vacd2)

modi1<-eventdepenexp(indiv=case, astart=start, aend=endobs, aevent=simday, adrug=cbind(vac,vacd2), 
      aedrug=cbind(vac+rp,vacd2+rp), expogrp=c(0), sameexpopar=F, agegrp=simseas, dataformat="multi", 
      data=simdfj)
modi2<-eventdepenexp(indiv=case, astart=start, aend=endobs, aevent=simday, adrug=cbind(vac,vacd2), 
      aedrug=cbind(vac+rp,vacd2+rp), expogrp=c(0), sameexpopar=T, agegrp=simseas, dataformat="multi", 
      data=simdfj)

logri1[j]<-modi1$coef[1,1]
logri2[j]<-modi1$coef[2,1]
logri3[j]<-modi2$coef[1,1]

if(j/25 == round(j/25)) print(j)
}

# Analysis of results

print(c(rp,rho))

# Histograms to check for severe outliers (which may invalidate results)
dev.new()
par(mfrow=c(1,3), mar=c(4.1,4.1,1,1))
hist(logri1, main="Dose 1")
hist(logri2, main="Dose 2")
hist(logri3, main="Combined")

# Bias
m1<-mean(logri1)
m1-log(rho)
m2<-mean(logri2)
m2-log(rho)
m3<-mean(logri3)
m3-log(rho)

# MSE
mse1<-mean((logri1-log(rho))^2)
mse1
mse2<-mean((logri2-log(rho))^2)
mse2
mse3<-mean((logri3-log(rho))^2)
mse3

# MCSE bias
sqrt(mean((logri1-m1)^2)/(S-1))
sqrt(mean((logri2-m2)^2)/(S-1))
sqrt(mean((logri3-m3)^2)/(S-1))

# MCSE MSE
sqrt(mean(((logri1-log(rho))^2-mse1)^2)/(S-1))
sqrt(mean(((logri2-log(rho))^2-mse2)^2)/(S-1))
sqrt(mean(((logri3-log(rho))^2-mse3)^2)/(S-1))

##################################################################################################################

# SECTION 3: SIMULATIONS B - Impact of excluding unvaccinated cases and relative efficiency

# NOTE: This takes a while. The number of runs is set at S = 100; in the paper S = 1000

# N = 1000 cases over an observation period of 1 to D = 100 days
# All cases have planned vaccinations with 2 doses separated by U(21, 56)
# Vaccinations post-event are cancelled
# Analyses: event-dependent with obs period ending at D, both including and excluding unvaccinated cases
# No seasonal effects in the simulations, but fitted in the analysis
# Vaccine effect rho at each dose, risk period 0-14 days

# The random seed should be changed for each choice of rho
set.seed(23456)

# Simulation parameters

N<-1000  # Number of cases
D<-100   # Number of days' follow-up; this choice affects simseas as well
S<-100   # Number of simulation runs
rp<-14   # Risk period; keep this below 21, the dose separation
rho<-1   # RI in risk period after each dose
simseas<-c(11,21,31,41,51,61,71,81,91) # seasonal period of 10 days each; depends on D

# Set up planned vaccinations

# Dose 1 is Uniform(1, D), dose 2 is at a Uniform (21, 56) after that and missing after D
# Vaccinations missing if person died

case<-seq(1, N)
start<-rep(1, N)
endobs<-rep(D, N)   # End of the observation period used in both the analysis and simulations

# Now run S simulations based on this setup

nodose1<-rep(0,S)
nodose2<-rep(0,S)
logri1<-rep(0,S)
logri2<-rep(0,S)
logri3<-rep(0,S)
logri4<-rep(0,S)
logri5<-rep(0,S)
logri6<-rep(0,S)
logri7<-rep(0,S)
logri8<-rep(0,S)
logri9<-rep(0,S)

for (j in 1:S){
simday<-rep(0,N)

vac<-round(runif(N, min=1, max=D))
xvacd2<-vac+round(runif(N, min=21, max=56))
vacd2<-ifelse(xvacd2>D, NA, xvacd2)
doses <-ifelse(is.na(vac),0,ifelse(is.na(vacd2),1,2)) # Number of doses

for (i in 1:N){
	cumobs<-seq(1, D)
	lim1<-min(D, vac[i]+rp)
	lim2<-min(D,vacd2[i]+rp)

	risk0<-rep(1,D)
	risk1<-ifelse(cumobs < vac[i] | is.na(lim1), 1, 
             ifelse(cumobs <= lim1, rho,1))
	risk2<-ifelse(cumobs < vac[i] | is.na(lim1),1,
             ifelse(cumobs <= vac[i]+rp, rho,
             ifelse(cumobs < vacd2[i] | is.na(lim2), 1,
             ifelse(cumobs <= lim2, rho, 1))))
	risk<-(doses[i]==0)*risk0 + (doses[i]==1)*risk1 + (doses[i]==2)*risk2	
	simday[i]<-sample(cumobs, size=1, replace=T, prob=risk)
	}

nodose1[j]<-sum(simday<vac | is.na(vac)==T)
nodose2[j]<-sum(is.na(vac)==F & simday >= vac & (is.na(vacd2)==T | simday < vacd2))

novac<-ifelse(simday<vac | is.na(vac)==T, 1, 0)

simdfj<-data.frame("case"=case,"start"=start,"endobs"=endobs,"simday"=simday,"vac"=vac,"vacd2"=vacd2,
        "novac"=novac)

modi1<-eventdepenexp(indiv=case, astart=start, aend=endobs, aevent=simday, adrug=cbind(vac,vacd2), 
      aedrug=cbind(vac+rp,vacd2+rp), expogrp=c(0), sameexpopar=F,agegrp=simseas, dataformat="multi", 
      data=simdfj)
modi2<-eventdepenexp(indiv=case, astart=start, aend=endobs, aevent=simday, adrug=cbind(vac,vacd2), 
      aedrug=cbind(vac+rp,vacd2+rp), expogrp=c(0), sameexpopar=T,agegrp=simseas, dataformat="multi", 
      data=simdfj)

modi3<-eventdepenexp(indiv=case, astart=start, aend=endobs, aevent=simday, adrug=cbind(vac,vacd2), 
      aedrug=cbind(vac+rp,vacd2+rp), expogrp=c(0), sameexpopar=F,agegrp=simseas, dataformat="multi", 
      data=subset(simdfj, novac==0))
modi4<-eventdepenexp(indiv=case, astart=start, aend=endobs, aevent=simday, adrug=cbind(vac,vacd2), 
      aedrug=cbind(vac+rp,vacd2+rp), expogrp=c(0), sameexpopar=T,agegrp=simseas, dataformat="multi", 
      data=subset(simdfj, novac==0))

modi5<-standardsccs(event~vac+age, indiv=case, astart=start, aend=endobs, aevent=simday, 
          adrug=cbind(vac,vacd2), aedrug=cbind(vac+rp,vacd2+rp), expogrp=c(0), 
          dataformat="multi", sameexpopar=F, agegrp=simseas, data=simdfj)
modi6<-standardsccs(event~vac+age, indiv=case, astart=start, aend=endobs, aevent=simday, 
          adrug=cbind(vac,vacd2), aedrug=cbind(vac+rp,vacd2+rp), expogrp=c(0), 
          dataformat="multi", sameexpopar=T, agegrp=simseas, data=simdfj)

logri1[j]<-modi1$coef[1,1]
logri2[j]<-modi1$coef[2,1]
logri3[j]<-modi2$coef[1,1]

logri4[j]<-modi3$coef[1,1]
logri5[j]<-modi3$coef[2,1]
logri6[j]<-modi4$coef[1,1]

logri7[j]<-modi5$coef[1,1]
logri8[j]<-modi5$coef[2,1]
logri9[j]<-modi6$coef[1,1]

if(j/25 == round(j/25)) print(j)
}

# Analysis of results

print(rho)

quantile(nodose1)
quantile(nodose2) 


# Histograms to check for severe outliers (which may invalidate results)
dev.new()
par(mfrow=c(3,3))
hist(logri1, main="Dose 1")
hist(logri2, main="Dose 2")
hist(logri3, main="Combined")
hist(logri4, main="Dose 1")
hist(logri5, main="Dose 2")
hist(logri6, main="Combined")
hist(logri7, main="Dose 1")
hist(logri8, main="Dose 2")
hist(logri9, main="Combined")

# Bias
m1<-mean(logri1)
m1-log(rho)
m2<-mean(logri2)
m2-log(rho)
m3<-mean(logri3)
m3-log(rho)

m4<-mean(logri4)
m4-log(rho)
m5<-mean(logri5)
m5-log(rho)
m6<-mean(logri6)
m6-log(rho)

m7<-mean(logri7)
m7-log(rho)
m8<-mean(logri8)
m8-log(rho)
m9<-mean(logri9)
m9-log(rho)


# MSE
mse1<-mean((logri1-log(rho))^2)
mse1
mse2<-mean((logri2-log(rho))^2)
mse2
mse3<-mean((logri3-log(rho))^2)
mse3

mse4<-mean((logri4-log(rho))^2)
mse4
mse5<-mean((logri5-log(rho))^2)
mse5
mse6<-mean((logri6-log(rho))^2)
mse6

mse7<-mean((logri7-log(rho))^2)
mse7
mse8<-mean((logri8-log(rho))^2)
mse8
mse9<-mean((logri9-log(rho))^2)
mse9


# MCSE bias
sqrt(mean((logri1-m1)^2)/(S-1))
sqrt(mean((logri2-m2)^2)/(S-1))
sqrt(mean((logri3-m3)^2)/(S-1))
sqrt(mean((logri4-m4)^2)/(S-1))
sqrt(mean((logri5-m5)^2)/(S-1))
sqrt(mean((logri6-m6)^2)/(S-1))
sqrt(mean((logri7-m7)^2)/(S-1))
sqrt(mean((logri8-m8)^2)/(S-1))
sqrt(mean((logri9-m9)^2)/(S-1))


# MCSE MSE
sqrt(mean(((logri1-log(rho))^2-mse1)^2)/(S-1))
sqrt(mean(((logri2-log(rho))^2-mse2)^2)/(S-1))
sqrt(mean(((logri3-log(rho))^2-mse3)^2)/(S-1))

sqrt(mean(((logri4-log(rho))^2-mse4)^2)/(S-1))
sqrt(mean(((logri5-log(rho))^2-mse5)^2)/(S-1))
sqrt(mean(((logri6-log(rho))^2-mse6)^2)/(S-1))

sqrt(mean(((logri7-log(rho))^2-mse7)^2)/(S-1))
sqrt(mean(((logri8-log(rho))^2-mse8)^2)/(S-1))
sqrt(mean(((logri9-log(rho))^2-mse9)^2)/(S-1))

# Relative efficiency

100*mse7/mse1
100*mse8/mse2
100*mse9/mse3

##################################################################################################################

# SECTION 4: SIMULATIONS C - Size and power of the test for dose effect

# NOTE: This takes a while. The number of runs is set at S = 100; in the paper S = 1000

# N = 1000 cases over an observation period of 1 to D = 100 days
# All cases have planned vaccinations with 2 doses separated by U(21, 56)
# Analysis: evdep with obs period ending at D
# No seasonal effects in the simulations, but fitted in the analysis
# Separate dose effects rho1 and rho2, risk period 0-14 days

# The random seed should be changed for each choice of rho1 and rho2
set.seed(34567)

# Simulation parameters

N<-1000  # Number of cases
D<-100   # Number of days' follow-up; this choice affects simseas as well
S<-100   # Number of simulation runs
rp<-14   # Risk period 0 to rp; keep this below 21, the dose separation
rho1<-1  # RI in risk period after dose 1
rho2<-1  # RI in risk period after dose 2
simseas<-c(11,21,31,41,51,61,71,81,91) # seasonal period of 10 days each; depends on D


# Age effect is constant

# Set up planned vaccinations

# Dose 1 is Uniform(1, D), dose 2 is at a Uniform (21, 56) after that and missing after D

case<-seq(1, N)
start<-rep(1, N)
endobs<-rep(D, N)  # End of the observation period used in both the analysis and simulations
                   
# Now run S simulations based on this setup

logri1<-rep(0,S)
logri2<-rep(0,S)
sig<-rep(0,S)

for (j in 1:S){
simday<-rep(0,N)

vac<-round(runif(N, min=1, max=D))
xvacd2<-vac+round(runif(N, min=21, max=56))
vacd2<-ifelse(xvacd2>D, NA, xvacd2)

doses <-ifelse(is.na(vac),0,ifelse(is.na(vacd2),1,2)) # Number of doses

for (i in 1:N){
	cumobs<-seq(1, D)
	lim1<-min(D, vac[i]+rp)
	lim2<-min(D,vacd2[i]+rp)

	risk0<-rep(1,D)
	risk1<-ifelse(cumobs < vac[i] | is.na(lim1), 1, 
             ifelse(cumobs <= lim1, rho1,1))
	risk2<-ifelse(cumobs < vac[i] | is.na(lim1),1,
             ifelse(cumobs <= vac[i]+rp, rho1,
             ifelse(cumobs < vacd2[i] | is.na(lim2), 1,
             ifelse(cumobs <= lim2, rho2, 1))))
	risk<-((doses[i]==0)*risk0 + (doses[i]==1)*risk1 + (doses[i]==2)*risk2)	
	simday[i]<-sample(cumobs, size=1, replace=T, prob=risk)
	}

simdfj<-data.frame("case"=case,"start"=start,"endobs"=endobs,"simday"=simday,"vac"=vac,"vacd2"=vacd2)
       
modi<-eventdepenexp(indiv=case, astart=start, aend=endobs, aevent=simday, adrug=cbind(vac,vacd2), 
      aedrug=cbind(vac+rp,vacd2+rp), expogrp=c(0), sameexpopar=F,agegrp=simseas, dataformat="multi", 
      data=simdfj)

logri1[j]<-modi$coef[1,1]
logri2[j]<-modi$coef[2,1]

vdiff<-modi$VarCov[1,1] - 2*modi$VarCov[1,2] + modi$VarCov[2,2]
pdiff<-modi$coef[1,1] - modi$coef[2,1]
test<-(pdiff^2)/vdiff
pval<-pchisq(test,df=1,lower.tail=F)
sig[j]<-ifelse(pval<0.05,1,0)

if(j/25 == round(j/25)) print(j)
}

# Analysis of results

print(c(rho1, rho2))

# Histograms to check for severe outliers (which may invalidate results)
dev.new()
par(mfrow=c(1,2))
hist(logri1, main="Dose 1")
hist(logri2, main="Dose 2")

# Power (or size if rho1 = rho2)
power<-sum(sig)/S
power

# Monte Carlo SE of power
sqrt(power*(1-power)/S)
